# Supplementary material for: Determinants of Participation in the National Cancer Screening Program Among Older Korean Women: A Cross-Sectional Study Using Nationwide Population-Based Data
Source: Healthcare (Basel). 2026 Apr 15;14(8):1051. doi: 10.3390/healthcare14081051 (PMC13116162; doi:10.3390/healthcare14081051)
Supplement: Supplementary file 1 [file healthcare-14-01051-s001.zip]

Archive with 1 entries (1 files):
- healthcare-4212028-supplementary.pdf
